# Supplementary material for: Behavioural and psychological symptoms of people with dementia in acute hospital settings: a systematic review and meta-analysis
Source: Age Ageing. 2025 Jan 31;54(1):afaf013. doi: 10.1093/ageing/afaf013 (PMC11784590; doi:10.1093/ageing/afaf013)
Supplement: aa-24-1963-File008_afaf013 [file aa-24-1963-file008_afaf013.xlsx]

## Sheet: Study characteristics
ID	First Author (year, country)	Study aims	Study design	Study population (dementia diagnostic tools)	Sample size (type of sample)	Age (Mean (SD)) years	Female (%)	Admitting conditions and length of stay (LOS)	Stage or level of cognitive function	No. of BPSD symptoms (assessment tool)	Conclusion of the study (related to the review)	Quality rating

## Sheet: Overall BPSD
ID	First Author (year)	Type of study population	BPSD assessment tool	If other or mixed tools used, please include more details	No. of BPSD symptoms assessed	Stage of dementia or average cognitive levels	Risk factors of overall BPSD	Treatment of outcomes of overall BPSD	Other information or data

## Sheet: Depression
ID	Year	First Author	Type of study population	BPSD assessment tool	If other or mixed tools used, please include more details	Subtypes of dementia, including percentage	Stage of dementia	If availbale, proportion of each stage	Ward characeteristics	Sample size (total No.)	Depress No.	Depress Prevalence	Depress Lower 95%CI	Depress Upper 95%CI	Risk factors of Depression	Treatment of outcomes of Depression	Other information or data

## Sheet: Anxiety
ID	Year	First Author	Type of study population	BPSD assessment tool	If other or mixed tools used, please include more details	Subtypes of dementia, including percentage	Stage of dementia	If availbale, proportion of each stage	Ward characeteristics	Sample size (total No.)	Anxiety No.	Anxiety Prevalence	Anxiety Lower 95%CI	Anxiety Upper 95%CI	Risk factors of Anxiety	Treatment of outcomes of Anxiety	Other information or data

## Sheet: Aggression, Agitation, Violence
ID	Year	First Author	Type of study population	BPSD assessment tool	If other or mixed tools used, please include more details	Subtypes of dementia, including percentage	Stage of dementia	If availbale, proportion of each stage	Ward characeteristics	Sample size (total No.)	Aggression No.	Aggresssion Prevalence	Aggression Lower 95%CI	Aggression Upper 95%CI	Risk factors of Aggression	Treatment of outcomes of Aggresssion	Other information or data

## Sheet: Delusion
ID	Year	First Author	Type of study population	BPSD assessment tool	If other or mixed tools used, please include more details	Subtypes of dementia, including percentage	Stage of dementia	If availbale, proportion of each stage	Ward characeteristics	Sample size (total No.)	Delusion No.	Delusion Prevalence	Delusion Lower 95%CI	Delusion Upper 95%CI	Risk factors of Delusion	Treatment of outcomes of Delusion	Other information or data

## Sheet: Hallucination
ID	Year	First Author	Type of study population	BPSD assessment tool	If other or mixed tools used, please include more details	Subtypes of dementia, including percentage	Stage of dementia	If availbale, proportion of each stage	Ward characeteristics	Sample size (total No.)	Hallucination No.	Hallucination Prevalence	Hallucination Lower 95%CI	Hallucination Upper 95%CI	Risk factors of Hallucination	Treatment of outcomes of Hallucination	Other information or data

## Sheet: Apathy
ID	Year	First Author	Type of study population	BPSD assessment tool	If other or mixed tools used, please include more details	Subtypes of dementia, including percentage	Stage of dementia	If availbale, proportion of each stage	Ward characeteristics	Sample size (total No.)	Apathy No.	Apathy Prevalence	Apathy Lower 95%CI	Apathy Upper 95%CI	Risk factors of Apathy	Treatment of outcomes of Apathy	Other information or data

## Sheet: Irritable
ID	Year	First Author	Type of study population	BPSD assessment tool	If other or mixed tools used, please include more details	Subtypes of dementia, including percentage	Stage of dementia	If availbale, proportion of each stage	Ward characeteristics	Sample size (total No.)	Irritable No.	Irritable Prevalence	Irritable Lower 95%CI	Irritable Upper 95%CI	Risk factors of Irritable	Treatment of outcomes of Irritable	Other information or data

## Sheet: Elation
ID	Year	First Author	Type of study population	BPSD assessment tool	If other or mixed tools used, please include more details	Subtypes of dementia, including percentage	Stage of dementia	If availbale, proportion of each stage	Ward characeteristics	Sample size (total No.)	Elation No.	Elation Prevalence	Elation Lower 95%CI	Elation Upper 95%CI	Risk factors of Elation	Treatment of outcomes of Elation	Other information or data

[truncated: 4 more sheets: Disinhibition, Sleep, Wandering, Acitivity disturb, Eating]
